# Supplementary material for: Deficiency of IL-27 Signaling Exacerbates Experimental Autoimmune Uveitis with Elevated Uveitogenic Th1 and Th17 Responses
Source: Int J Mol Sci. 2021 Jul 14;22(14):7517. doi: 10.3390/ijms22147517 (PMC8305313; doi:10.3390/ijms22147517)
Supplement: Supplementary file 1 [file ijms-22-07517-s001.zip]

Archive with 1 entries (1 files):
- ijms-1238052-supplementary.pdf
